# Supplementary material for: Balance of Drug Residence and Diffusion in Lacrimal Fluid Determine Ocular Bioavailability in In Situ Gels Incorporating Tranilast Nanoparticles
Source: Pharmaceutics. 2021 Sep 8;13(9):1425. doi: 10.3390/pharmaceutics13091425 (PMC8466670; doi:10.3390/pharmaceutics13091425)
Supplement: Supplementary file 1 [file pharmaceutics-13-01425-s001.zip]

Archive with 1 entries (1 files):
- pharmaceutics-1365586-supplementary.pdf
